# Supplementary material for: Analysis of a double Poisson model for predicting football results in Euro 2020
Source: PLoS One. 2022 May 19;17(5):e0268511. doi: 10.1371/journal.pone.0268511 (PMC9119507; doi:10.1371/journal.pone.0268511)
Supplement: S1 File — (ZIP) [file pone.0268511.s001.zip › S1_File.tex]

\documentclass[10pt,letterpaper]{article}
\usepackage[top=0.85in,left=2.75in,footskip=0.75in]{geometry}

% amsmath and amssymb packages, useful for mathematical formulas and symbols
\usepackage{amsmath,amssymb}

% Use adjustwidth environment to exceed column width (see example table in text)
\usepackage{changepage}

% Use Unicode characters when possible
\usepackage[utf8x]{inputenc}

% textcomp package and marvosym package for additional characters
\usepackage{textcomp,marvosym}

% cite package, to clean up citations in the main text. Do not remove.
\usepackage{cite}

% Use nameref to cite supporting information files (see Supporting Information section for more info)
\usepackage{nameref,hyperref}

% line numbers
\usepackage[right]{lineno}

% ligatures disabled
\usepackage{microtype}
\DisableLigatures[f]{encoding = *, family = * }

% color can be used to apply background shading to table cells only
\usepackage[table]{xcolor}

% array package and thick rules for tables
\usepackage{array}

% create "+" rule type for thick vertical lines
\newcolumntype{+}{!{\vrule width 2pt}}

% create \thickcline for thick horizontal lines of variable length
\newlength\savedwidth
\newcommand\thickcline[1]{%
  \noalign{\global\savedwidth\arrayrulewidth\global\arrayrulewidth 2pt}%
  \cline{#1}%
  \noalign{\vskip\arrayrulewidth}%
  \noalign{\global\arrayrulewidth\savedwidth}%
}

% \thickhline command for thick horizontal lines that span the table
\newcommand\thickhline{\noalign{\global\savedwidth\arrayrulewidth\global\arrayrulewidth 2pt}%
\hline
\noalign{\global\arrayrulewidth\savedwidth}}


% Remove comment for double spacing
%\usepackage{setspace} 
%\doublespacing

% Text layout
\raggedright
\setlength{\parindent}{0.5cm}
\textwidth 5.25in 
\textheight 8.75in

% Bold the 'Figure #' in the caption and separate it from the title/caption with a period
% Captions will be left justified
\usepackage[aboveskip=1pt,labelfont=bf,labelsep=period,justification=raggedright,singlelinecheck=off]{caption}
\renewcommand{\figurename}{Fig}

% Use the PLoS provided BiBTeX style
\bibliographystyle{plos2015}

% Remove brackets from numbering in List of References
\makeatletter
\renewcommand{\@biblabel}[1]{\quad#1.}
\makeatother


% Header and Footer with logo
\usepackage{lastpage,fancyhdr,graphicx}
\usepackage{epstopdf}
%\pagestyle{myheadings}
\pagestyle{fancy}
\fancyhf{}
%\setlength{\headheight}{27.023pt}
%\lhead{\includegraphics[width=2.0in]{PLOS-submission.eps}}
\rfoot{\thepage/\pageref{LastPage}}
\renewcommand{\headrulewidth}{0pt}
\renewcommand{\footrule}{\hrule height 2pt \vspace{2mm}}
\fancyheadoffset[L]{2.25in}
\fancyfootoffset[L]{2.25in}
\lfoot{\today}

%% Include all macros below

\newcommand{\lorem}{{\bf LOREM}}
\newcommand{\ipsum}{{\bf IPSUM}}
\newtheorem{theorem}{Theorem}
\usepackage{float}

%% END MACROS SECTION


\begin{document}
\begin{flushleft}
{\Large
\textbf\newline{S1 - Modelling $\mu_{A,B}$} % Please use "sentence case" for title and headings (capitalize only the first word in a title (or heading), the first word in a subtitle (or subheading), and any proper nouns).
}
\end{flushleft}
\linenumbers
As stated in the manuscript, it will be assumed that each team scores goals according to an independent Poisson Process, so that
\begin{equation}
    \text{Number of goals scored by Team A against Team B} \sim \text{Poi}(\mu_{A,B}),
\end{equation}
where $\mu_{A,B}$ is the expected number of goals.
\\

To make further progress, it is necessary to estimate the values of $\mu_{A,B}$. The small number of relevant games between countries means that treating each of the $\mu_{A,B}$ as independent variables is impossible - there are many pairs of countries that have not played against each other in the last ten years! Thus, it is necessary to reduce the number of free variables.
\\

This reduction is made possible by assigning each team, $A$, an offensive strength, $O_A$, and a defensive strength, $D_A$. Then, $\mu_{A,B}$ is assumed to be a linear function of these variables of $O_A$ and $D_B$ of the form
\begin{equation}
\label{eq:mueq}
    \mu_{A,B}(O_A,D_B) = \alpha O_AD_B + \beta O_A +\gamma D_B + \delta.
\end{equation}
It is assumed that if $O_A = 0$, then Team $A$ will never score, which means $\mu_{A,B}(0,D_B) = 0$ and hence
\begin{equation}
    \gamma = \delta = 0.
\end{equation}
Furthermore, one can scale
\begin{equation}
    O_A \sim \beta \quad \text{and} \quad D_B \sim -\frac{\alpha}{\beta}
\end{equation}
to reduce Eq~(\ref{eq:mueq}) to
\begin{equation}
     \mu_{A,B}(O_A,D_B) = O_A(1-D_B).
\end{equation}
Finally, for convenience, define defensive vulnerability $V_B := 1-D_B$ so that $\mu_{A,B}$ simply becomes
\begin{equation}
    \mu_{A,B}(O_A,V_B) = O_AV_B.
\end{equation}
\end{document}
