# Supplementary material for: Analysis of a double Poisson model for predicting football results in Euro 2020
Source: PLoS One. 2022 May 19;17(5):e0268511. doi: 10.1371/journal.pone.0268511 (PMC9119507; doi:10.1371/journal.pone.0268511)
Supplement: S2 File — (ZIP) [file pone.0268511.s002.zip]

Archive with 2 entries (2 files):
- S2_File.tex
- S2_File.pdf
