# Supplementary material for: Analysis of a double Poisson model for predicting football results in Euro 2020
Source: PLoS One. 2022 May 19;17(5):e0268511. doi: 10.1371/journal.pone.0268511 (PMC9119507; doi:10.1371/journal.pone.0268511)
Supplement: S2 File — (ZIP) [file pone.0268511.s002.zip › S2_File.tex]

\documentclass[10pt,letterpaper]{article}
\usepackage[top=0.85in,left=2.75in,footskip=0.75in]{geometry}

% amsmath and amssymb packages, useful for mathematical formulas and symbols
\usepackage{amsmath,amssymb}

% Use adjustwidth environment to exceed column width (see example table in text)
\usepackage{changepage}

% Use Unicode characters when possible
\usepackage[utf8x]{inputenc}

% textcomp package and marvosym package for additional characters
\usepackage{textcomp,marvosym}

% cite package, to clean up citations in the main text. Do not remove.
\usepackage{cite}

% Use nameref to cite supporting information files (see Supporting Information section for more info)
\usepackage{nameref,hyperref}

% line numbers
\usepackage[right]{lineno}

% ligatures disabled
\usepackage{microtype}
\DisableLigatures[f]{encoding = *, family = * }

% color can be used to apply background shading to table cells only
\usepackage[table]{xcolor}

% array package and thick rules for tables
\usepackage{array}

% create "+" rule type for thick vertical lines
\newcolumntype{+}{!{\vrule width 2pt}}

% create \thickcline for thick horizontal lines of variable length
\newlength\savedwidth
\newcommand\thickcline[1]{%
  \noalign{\global\savedwidth\arrayrulewidth\global\arrayrulewidth 2pt}%
  \cline{#1}%
  \noalign{\vskip\arrayrulewidth}%
  \noalign{\global\arrayrulewidth\savedwidth}%
}

% \thickhline command for thick horizontal lines that span the table
\newcommand\thickhline{\noalign{\global\savedwidth\arrayrulewidth\global\arrayrulewidth 2pt}%
\hline
\noalign{\global\arrayrulewidth\savedwidth}}


% Remove comment for double spacing
%\usepackage{setspace} 
%\doublespacing

% Text layout
\raggedright
\setlength{\parindent}{0.5cm}
\textwidth 5.25in 
\textheight 8.75in

% Bold the 'Figure #' in the caption and separate it from the title/caption with a period
% Captions will be left justified
\usepackage[aboveskip=1pt,labelfont=bf,labelsep=period,justification=raggedright,singlelinecheck=off]{caption}
\renewcommand{\figurename}{Fig}

% Use the PLoS provided BiBTeX style
\bibliographystyle{plos2015}

% Remove brackets from numbering in List of References
\makeatletter
\renewcommand{\@biblabel}[1]{\quad#1.}
\makeatother


% Header and Footer with logo
\usepackage{lastpage,fancyhdr,graphicx}
\usepackage{epstopdf}
%\pagestyle{myheadings}
\pagestyle{fancy}
\fancyhf{}
%\setlength{\headheight}{27.023pt}
%\lhead{\includegraphics[width=2.0in]{PLOS-submission.eps}}
\rfoot{\thepage/\pageref{LastPage}}
\renewcommand{\headrulewidth}{0pt}
\renewcommand{\footrule}{\hrule height 2pt \vspace{2mm}}
\fancyheadoffset[L]{2.25in}
\fancyfootoffset[L]{2.25in}
\lfoot{\today}

%% Include all macros below

\newcommand{\lorem}{{\bf LOREM}}
\newcommand{\ipsum}{{\bf IPSUM}}
\newtheorem{theorem}{Theorem}
\usepackage{float}

%% END MACROS SECTION


\begin{document}
\begin{flushleft}
{\Large
\textbf\newline{S2 - Proofs of Theorems 1 and 2} % Please use "sentence case" for title and headings (capitalize only the first word in a title (or heading), the first word in a subtitle (or subheading), and any proper nouns).
}
\end{flushleft}
\linenumbers
\section*{Solution existence}
This section provides a proof of Theroem 1 - the conditions that determine whether $\ell$ has a finite global maximum.
\subsection*{Statement of Theorem 1}
\begin{theorem} Define the set of teams to be $T$. For any subset $S \subseteq T$, define $Q(S)$ to be the set of teams that have played at least one match against at least one of the teams in $S$. That is
\begin{equation}
    Q(S) = \left\{ A \in T : \exists B \in S \quad \text{s.t.} \quad P_{A,B} > 0\right\}.
\end{equation}
Moreover, define 
\begin{equation}
    G_{A,B} := \text{Total Number of Goals Scored by $A$ against $B$},
\end{equation}
and define $R(S)$ to be the set of teams that at least one of the teams in $S$ has scored against. That is, 
\begin{equation}
    R(S) = \left\{ B \in T : \exists A \in S \quad \text{s.t.} \quad G_{A,B} > 0\right\}.
\end{equation}
Then, there exists a finite global maximum of the log-likelihood $\ell(\boldsymbol{O},\boldsymbol{V})$ if and only if for any non-empty strict subset $S \subset T$,
\begin{equation}
\label{eq:ovcond}
     \quad R\left[Q(S)\right] = S \Rightarrow R[Q(S)\cap Q(T/S)]= \emptyset.
\end{equation}
\end{theorem}
\subsection*{Variables that can equal 0}
A preliminary note is that, if all variables are finite, then 
\begin{equation}
    O_A = 0 \Rightarrow O_AV_B = \mu_{A,B} = 0 \quad \forall B \quad \text{and} \quad V_B = 0  \Rightarrow O_AV_B = \mu_{A,B}= 0 \quad \forall A.
\end{equation}
Now, $\ell$ can be rewritten as
\begin{equation}
    \ell(\boldsymbol{O},\boldsymbol{V}) = \sum_{A,B} -P_{A,B}\mu_{A,B}+ G_{A,B} \ln(\mu_{A,B}).
\end{equation}
Thus, in order for $\ell\neq -\infty$, it is necessary that if any $\mu_{A,B}=0$, there must be no $\ln(\mu_{A,B})$ terms in $\ell$. That is
\begin{equation}
    \mu_{A,B} = 0 \Rightarrow G_{A,B} = 0
\end{equation}
and so
\begin{equation}
    O_A = 0 \Rightarrow \left(G_{A,B} = 0 \quad \forall B\right) \Rightarrow f_A = 0
\end{equation}
and similarly
\begin{equation}
\label{eq:VBZero}
    V_B = 0 \Rightarrow c_B = 0.
\end{equation}
Conversely, if $f_A = 0$ then $\ell$ is non-increasing in $O_A$. Thus, if there exists a finite maximum, it can be freely assumed that there is a finite maximum such that 
\begin{equation}
\label{eq:fCond}
    f_A = 0 \Leftrightarrow O_A = 0.
\end{equation}
Similarly, it can be assumed that 
\begin{equation}
\label{eq:cCond}
    c_B = 0 \Leftrightarrow V_B = 0.
\end{equation}
Thus, define two sets:
\begin{equation}
    F := \left\{A\in T : f_A > 0 \right\} \quad \text{and} \quad C :=  \left\{A\in T : c_B> 0 \right\}.
\end{equation}
If either $F = \emptyset$ or $C = \emptyset$, then one has
\begin{equation}
    F = C = \emptyset
\end{equation}
as all $G_{A,B}$ terms are zero. Thus,
\begin{equation}
    \mu_{A,B} = 0 \quad \forall A,B \in T
\end{equation}
and so, in particular, setting all variables to zero gives an optimal solution. Note that this obeys the conditions of Theorem 1 as $R(S) = \emptyset$ for any set $S \subset T$. Thus, it will hereafter be assumed that both $F$ and $C$ are non-empty.
\\
Then, note that
\begin{equation}
    A \in F \Rightarrow O_A > 0 \quad \text{and} \quad B \in C \Rightarrow V_B > 0.
\end{equation}
\subsection*{Restricting the feasible set}
Now, from this, it is helpful to note that the problem
\begin{equation}
    \max\left\{\ell(\boldsymbol{O},\boldsymbol{V}) : \boldsymbol{O},\boldsymbol{V} \in \Re^{|T|}\text{ , } \boldsymbol{O},\boldsymbol{V} \geq \textbf{0}\right\}
\end{equation}
is equivalent to the problem
\begin{align}
\nonumber \max\left\{ \right.\ell(\boldsymbol{O},\boldsymbol{V}) : \boldsymbol{O},\boldsymbol{V} \in \Re^{|T|}\text{, } &(0 <  O_A \leq 1 \quad\forall A \in F)\text{, } \quad (O_A = 0 \quad\forall A \notin F)...\\
  \label{eq:scaledprob}   ...&(V_B > 1 \quad \forall B \in C) \text{, } \quad (V_B = 0 \quad \forall V \notin C)\left.\right\}.
\end{align}
This follows from the fact that for any scalar $\rho > 0$
\begin{equation}
    \ell(\rho\boldsymbol{O},\frac{1}{\rho}\boldsymbol{V}) = \ell(\boldsymbol{O},\boldsymbol{V})
\end{equation}
and so, in particular, one can define 
\begin{equation}
    \rho : = \min \left\{\frac{1}{\max(\boldsymbol{O})} \text{ , } \min(\left\{V_B : B \in C\right\})\right\} \in (0,\infty)
\end{equation}
to create a new pair $(\boldsymbol{O},\boldsymbol{V})$ with the same value of $\ell$ and the additional conditions in (\ref{eq:scaledprob}) now met. Note that $\rho \in (0,\infty)$ by the assumption that $F$ and $C$ are non-empty. For the remainder of the proof, the conditions in Eq (\ref{eq:scaledprob}) will be assumed, and the new feasible set will be denoted by $W$.
\subsection*{A contradictory subsequence}
Now, suppose that there is no finite positive local maximum for $\ell$. Then, there must be a sequence of strengths $((\boldsymbol{O})^m$, $(\boldsymbol{V})^m) \in W^{\mathds{N}}$ such that
\begin{equation}
\label{cond:1}
    \lim_{m\to \infty} \left(\ell((\boldsymbol{O})^m,(\boldsymbol{V})^m)\right) > \ell (\boldsymbol{O},\boldsymbol{V}) \quad \forall (\boldsymbol{O},\boldsymbol{V}) \in W.
\end{equation}
As the sequence $(\boldsymbol{O})^m$ is bounded, and the sequence $(\boldsymbol{V})^m$ is bounded below, the Bolzano-Weierstrass Theorem states there exists a subsequence $m_k$ such that
\begin{equation}
    \forall A\in T \quad \lim_{k\to\infty} O_A^{m_k} = O_A^* \in [0,1] \quad \text{and} \quad \forall B\in T \quad \lim_{k\to\infty} V_B^{m_k} = V_B^* \in [1,\infty].
\end{equation}
Thus, for the remainder of this proof, it will be assumed that this subsequence has been used, so that the explict dependence on $k$ is dropped.
\subsection*{A condition on the sequence}
With this setup complete, it is now possible to make progress on the proof. Using Eqs (\ref{eq:scaledprob}) and (\ref{cond:1}), one of the following two conditions must be met:
\begin{equation}
\label{eq:Alim}
    \exists A^* \quad \text{s.t.} \quad O_{A^*}^m \to 0 \text{ as } m \to \infty  \quad \text{and $A \notin F$}
\end{equation}
\begin{equation}
\label{eq:Blim}
    \exists B^* \quad \text{s.t.} \quad V_{B^*}^m \to \infty \text{ as } m \to \infty.
\end{equation}
If these both do not hold, then the sequence $((\boldsymbol{O})^m,(\boldsymbol{V})^m)$ is bounded away from $0$, and hence 
\begin{equation}
    (\boldsymbol{O}^*,\boldsymbol{V}^*) \in W.
\end{equation}
Thus, by continuity of $\ell$ in $W$,
\begin{equation}
    \lim_{k\to\infty} \left(\ell((\boldsymbol{O})^m,(\boldsymbol{V})^m)\right) = \ell(\boldsymbol{O}^*,\boldsymbol{V}^*)
\end{equation}
which contradicts Eq (\ref{cond:1}). Thus, one of Eqs (\ref{eq:Alim}) and (\ref{eq:Blim}) must hold.
\subsection*{A condition on the limits}
Note that $\ell$ can be rewritten as
\begin{equation}
    \ell(\boldsymbol{O},\boldsymbol{V}) = \sum_{A,B} -P_{A,B}O_AV_B + G_{A,B} \ln(O_A V_B).
\end{equation}
Note further that, for any positive $O_A$ and $V_B$, elementary calculus gives
\begin{equation}
    -P_{A,B}O_AV_B + G_{A,B} \ln(O_A V_B) \leq -G_{A,B} + G_{A,B} \ln\left(\frac{G_{A,B}}{P_{A,B}}\right).
\end{equation}
Thus, for any $\tilde{A}$ and $\tilde{B}$
\begin{align}
    \nonumber \lim_{m \to \infty} \left(\ell((\boldsymbol{O})^m,(\boldsymbol{V})^m) \right) &\leq \lim_{m \to \infty}\left( -P_{\tilde{A},\tilde{B}}O^m_{\tilde{A}}V^m_{\tilde{B}} + G_{\tilde{A},B}\ln(O^m_{\tilde{A}}V^m_{\tilde{B}})\right) \\
    &+ \sum_{\substack{A,B\\(A,B) \neq (\tilde{A},\tilde{B})}}\left[-G_{A,B} + G_{A,B} \ln\left(\frac{G_{A,B}}{P_{A,B}}\right)\right].
\end{align}
Thus, if $P_{\tilde{A},\tilde{B}} > 0$ and
\begin{equation}
    \lim_{m\to\infty} O^m_{\tilde{A}} V^m_{\tilde{B}} = \infty,
\end{equation}
then
\begin{equation}
    \lim_{m \to \infty}\left( -P_{\tilde{A},\tilde{B}}O^m_{\tilde{A}}V^m_{\tilde{B}} + G_{\tilde{A},\tilde{B}}\ln(O^m_{\tilde{A}}V^m_{\tilde{B}})\right) = \lim_{x\to\infty} \left(-P_{\tilde{A},\tilde{B}}x + G_{\tilde{A},\tilde{B}} \ln(x)\right) = -\infty
\end{equation}
and so
\begin{equation}
    \lim_{m \to \infty} \left(\ell((\boldsymbol{O})^m,(\boldsymbol{V})^m) \right) = -\infty,
\end{equation}
which is a contradiction. Furthermore, if $G_{A,B} > 0$ and
\begin{equation}
    \lim_{m\to\infty} O^m_{\tilde{A}} V^m_{\tilde{B}} = 0,
\end{equation}
then
\begin{equation}
    \lim_{m \to \infty}\left( -P_{\tilde{A},\tilde{B}}O^m_{\tilde{A}}V^m_{\tilde{B}} + G_{\tilde{A},\tilde{B}}\ln(O^m_{\tilde{A}}V^m_{\tilde{B}})\right) = \lim_{x\to0} \left(-P_{\tilde{A},\tilde{B}}x + G_{\tilde{A},\tilde{B}} \ln(x)\right) = -\infty
\end{equation}
which is again a contradiction. Thus
\begin{equation}
\label{eq:HelpfulCond}
    P_{\tilde{A},\tilde{B}} > 0 \Rightarrow \lim_{m\to\infty}\left( O^m_{\tilde{A}} V^m_{\tilde{B}}\right) \neq \infty \quad \text{and} \quad G_{\tilde{A},\tilde{B}} > 0 \Rightarrow \lim_{m\to\infty}\left( O^m_{\tilde{A}} V^m_{\tilde{B}}\right) \notin \{0,\infty\},
\end{equation}
noting that
\begin{equation}
    G_{\tilde{A},\tilde{B}} > 0 \Rightarrow P_{\tilde{A},\tilde{B}} > 0.
\end{equation}
\subsection*{The implications of Eq (\ref{eq:HelpfulCond})}
Define
\begin{equation}
    \mathcal{A} := \left\{ A :\lim_{m\to\infty}( O_A^m) = 0\right\}
\end{equation}
and
\begin{equation}
    \mathcal{V} := \left\{B : \lim_{m\to\infty}(V_B^m) = \infty\right\}.
\end{equation}
From Eq (\ref{eq:HelpfulCond}), it follows that
\begin{align}
    B \in \mathcal{V} &\Rightarrow\forall A\in T\text{, }\lim_{m \to \infty}(O_A^mV_B^m) = \infty \text{ or } A \in \mathcal{A}\\
    &\Rightarrow \forall A\in T\text{, }P_{A,B} = 0 \text{ or } A \in \mathcal{A}
\end{align}
and so
\begin{equation}
     B \in \mathcal{V} \Rightarrow Q(B) \subseteq \mathcal{A}.
\end{equation}
This can be written as
\begin{equation}
\label{eq:Subset1}
    Q(\mathcal{V}) \subseteq \mathcal{A}.
\end{equation}
Similarly,
\begin{equation}
    A \in \mathcal{A} \Rightarrow \forall B\in T \text{, }G_{A,B} = 0 \text{ or }\lim_{m \to \infty}(V_B^m)= \infty  
\end{equation}
and hence
\begin{equation}
    A \in \mathcal{A} \Rightarrow R(A) \subseteq \mathcal{V}
\end{equation}
which means
\begin{equation}
\label{eq:Subset2}
    R(\mathcal{A}) \subseteq \mathcal{V}.
\end{equation}
Now, by the definition of $R$, it is clear that for any sets $C$ and $D$
\begin{equation}
    C \subseteq D \Rightarrow R(C) \subseteq R(D)
\end{equation}
as at least one member of $D$ has scored at least one goal against a team from $R(C)$. Thus, combining Eqs (\ref{eq:Subset1}) and (\ref{eq:Subset2}) gives
\begin{equation}
\label{eq:bigineq}
    R[Q(\mathcal{V})] \subseteq R(\mathcal{A}) \subseteq \mathcal{V} 
\end{equation}
\subsection*{The sufficiency of condition (\ref{eq:ovcond}) - three cases}
Now, suppose that condition (\ref{eq:ovcond}) holds. Note that 
\begin{equation}
    c_B = 0 \Rightarrow V_B^m = 0 \Rightarrow B \notin \mathcal{V}
\end{equation}
and so
\begin{equation}
    B \in \mathcal{V} \Rightarrow c_B > 0.
\end{equation}
Now, suppose $B \in \mathcal{V}$. Then, Team $B$ has conceded a goal, and this must have been against a member of $Q(\mathcal{V})$, as any team not in this set has not played against $B$. Thus $B \in R[Q(\mathcal{V})]$. Hence, using this fact alongside Eq (\ref{eq:bigineq}),
\begin{equation}
    \mathcal{V} \subseteq  R[Q(\mathcal{V})] \subseteq \mathcal{V},
\end{equation}
and so
\begin{equation}.
    \mathcal{V} =  R[Q(\mathcal{V})].
\end{equation}
Thus, by the condition (\ref{eq:ovcond}), either $\mathcal{V} = \emptyset$, $\mathcal{V} = T$ or $R[Q(\mathcal{V}) \cap Q(T/\mathcal{V})] = \emptyset$. These cases will be shown to lead to contradictions, or to the construction of a finite maximum.
\subsection*{Case 1: $\mathcal{V} = \emptyset$} 
In this case, the solution sequence is bounded. Moreover, note that Eq \ref{eq:Subset2} gives
\begin{equation}
    R(\mathcal{A}) \subseteq \mathcal{V} = \emptyset
\end{equation}
and so
\begin{equation}
    \mathcal{A}\cap F = \emptyset,
\end{equation}
which means that $(\boldsymbol{O}^*,\boldsymbol{V}^*)\in W$. This is a contradiction to the definition of the sequence $((\boldsymbol{O})^m,(\boldsymbol{V})^m)$ and hence there is a finite global maximum for $\ell$.
\subsection*{Case 2: $\mathcal{V} = T$}
Suppose $\mathcal{V} = T$. Then, (\ref{eq:Subset1}) gives
\begin{equation}
    Q(T) \subseteq \mathcal{A}.
\end{equation}
Now, if $Q(T) \subset T$, then there is an $A$ such that $P_{A,B} = 0$ for all $B$ and hence $G_{A,B} = 0$ for all $B$. Thus, $A \notin R[Q(T)] = R[Q(\mathcal{V})] = \mathcal{V}$, which contradicts the assumption that $\mathcal{V} = T$. Thus,
\begin{equation}
    Q(T)  = T.
\end{equation}
As $Q(\mathcal{V}) \subseteq \mathcal{A}$, it follows that
\begin{equation}
    T = Q(\mathcal{V}) \subseteq \mathcal{A}
\end{equation}
and hence (as necessarily $\mathcal{A} \subseteq T$)
\begin{equation}
    \mathcal{A} = T.
\end{equation}
Thus,
\begin{equation}
\label{eq:finalcond}
    O_A^m \to 0 \quad \forall A \quad \text{and} \quad V_B^m \to \infty \quad \forall B.
\end{equation}
However, this condition cannot hold. One can find a subsequence $m_k$ such that $\exists$ $A^*$ and $B^*$ such that
\begin{equation}
    O_{A^*}^{m_k} = \max_A(O_A^{m_k}) \quad \forall k \quad \text{and} \quad V_{B^*}^{m_k} = \min_B(V_B^{m_k}) \quad \forall k.
\end{equation}
Note such a subsequence exists as there are only finitely many teams. It can be further assumed that in this subsequence
\begin{equation}
    V_{B^*}^{m_k} > 0
\end{equation}
as $V_{B^*}^{m_k} \to \infty$. Moreover, either 
\begin{equation}
    O_{A^*}^{m_k} = 0 \Rightarrow O_{A}^{m_k} = 0 \quad \forall A \Rightarrow F = \emptyset
\end{equation}
which has been assumed to be false. Thus,
\begin{equation}
     O_{A^*}^{m_k} > 0.
\end{equation}
Then, there exists a subsequence $m_{k_l}$ such that one of the following two conditions holds:
\begin{equation}
\label{eq:Case1}
    \forall l \quad  O_{A^*}^{m_{k_l}}  \geq \frac{1}{V_{B^*}^{m_{k_l}}}
\end{equation}
\begin{equation}
\label{eq:Case2}
    \forall l \quad  O_{A^*}^{m_{k_l}} \leq \frac{1}{V_{B^*}^{m_{k_l}}}.
\end{equation}
Suppose that (\ref{eq:Case1}) holds. Then, one can define a new sequence
\begin{equation}
    \tilde{O}_A^l := \frac{(O_A^{m_{k_l}})}{O_{A^*}^{m_{k_l}}} \quad \text{and} \quad  \tilde{V}_B^l := (V_B^{m_{k_l}})O_{A^*}^{m_{k_l}}
\end{equation}
which satisfies, for all $l$, $A$ and $B$
\begin{equation}
    \tilde{O}_A^l \leq 1 \quad \text{and} \quad  \tilde{V}_B^l \geq O_{A^*}^{m_{k_l}}V_{B^*}^{m_{k_l}} \geq 1
\end{equation}
and 
\begin{equation}
    \ell(\tilde{\textbf{O}}^l,\tilde{\textbf{V}}^l) = \ell(\textbf{O}^{m_{k_l}},\textbf{V}^{m_{k_l}}).
\end{equation}
Moreover, note that
\begin{equation}
    \tilde{O}_{A^*}^l = 1 \quad \forall l
\end{equation}
and therefore this new sequence does not satsify (\ref{eq:finalcond}) and so must either satisfy the condition of Case 3 (as Case 1 leads to a contradiction) or converge in $W$. If the sequence converges in $W$, then there is a finite global maximum, and so this case can be ignored.
\\
By scaling with $V_{B^*}^{m_k}$ in the case that (\ref{eq:Case2}) holds, a similar conclusion is reached (as now, $\tilde{V}_{B^*}^l$ is fixed at 1).
\subsection*{Case 3: $R[Q(\mathcal{V}) \cap Q(T/\mathcal{V})] = \emptyset$}
The only remaining possibility is that $R[Q(\mathcal{V}) \cap Q(T/\mathcal{V})] = \emptyset$. In this case, the teams in $Q(\mathcal{V}) \cap Q(T/\mathcal{V})$ have scored no goals, and hence 
\begin{equation}
    Q(\mathcal{V}) \cap Q(T/\mathcal{V}) \subseteq T/F.
\end{equation}
Now, if $Q(\mathcal{V}) = \emptyset$, then
\begin{equation}
    \mathcal{V} = R[Q(\mathcal{V})] = \emptyset
\end{equation}
and so the logic of Case 1 shows that there is no solution. Thus, suppose that $Q(\mathcal{V}) \neq \emptyset$. Note that
\begin{equation}
    A \in Q(\mathcal{V}) \cap Q(T/\mathcal{V}) \Rightarrow O^m_A = 0.
\end{equation}
Using this, it is possible to perform a similar scaling argument to that in Case 2, where $O_A$ is only scaled for $A \in Q(\mathcal{V}) $ and $V_B$ is only scaled for $B\in\mathcal{V}$. Then, the overall solution is unchanged as
\begin{equation}
    A \notin Q(\mathcal{V}) \text{, } B \in \mathcal{V} \Rightarrow P_{A,B} = G_{A,B} = 0
\end{equation}
and
\begin{align}
    A \in Q(\mathcal{V}) \text{, } B \notin \mathcal{V} &\Rightarrow P_{A,B} = 0 \text{ or } A\in Q(\mathcal{V}) \cap Q(T/\mathcal{V})\\
    &\Rightarrow P_{A,B}O^m_A = G_{A,B} = 0,
\end{align}
so that each term in $\ell$ will remain the same. Thus, as in Case 2 (provided $|\mathcal{V}|\geq 1$), it is possible to construct a solution where $|\mathcal{A}| + |\mathcal{V}|$ decreases by at least 1 (note that Case 2 is really a special case of Case 3). Thus, by induction, there is a sequence in $W$ with $\mathcal{V} = \emptyset$ or $Q(\mathcal{V}) = \emptyset$. Hence, by the work in Case 1, there is a finite maximum for $\ell$.
\subsection*{The necessity of condition (\ref{eq:ovcond})}
Suppose now that (\ref{eq:ovcond}) does not hold, so there is a non-empty subset $S \subset T$ that satisfies
\begin{equation}
    R[Q(S)] = S \quad \text{and} \quad R[Q(S)\cap Q(T/S)] \neq \emptyset.
\end{equation}
Suppose for a contradiction that there is a finite optimal solution $(O_A^*,V_B^*)$. Now, for any $A \notin Q(S)$ and $B\in S$, it is necessary that
\begin{equation}
\label{eq:sumsimp}
    P_{A,B} = 0 \Rightarrow G_{A,B} = 0.
\end{equation}
Also, for any $A \in Q(S)$ and $B \notin S,$
\begin{equation}
    G_{A,B} = 0.
\end{equation}
Then, note that $\ell$ can be rewritten as
\begin{equation}
    \ell(\boldsymbol{O},\boldsymbol{V})= -\sum_{A,B}P_{A,B} O_A V_B + \ln\left(\prod_{A\in Q(S),B\in S} (O_AV_B)^{G_{A,B}}\right) + \ln\left(\prod_{A \notin Q(S),B \notin S} (O_AV_B)^{G_{A,B}}\right)
\end{equation}
as all non-zero $G_{A,B}$ have been accounted for. Now, define $\epsilon \in(0,1)$ and 
\begin{equation}
    \tilde{O}^*_A := \left\{\begin{matrix} \epsilon O^*_A & \text{if $A \in Q(S)$} \\
    O^*_A & \text{otherwise} 
    \end{matrix}\right. \quad \text{and} \quad  \tilde{V}^*_B := \left\{\begin{matrix} \frac{1}{\epsilon} V^*_B & \text{if $B \in S$} \\
    V^*_B & \text{otherwise} 
    \end{matrix}\right..
\end{equation}
Then, the terms of $\ell(\tilde{\boldsymbol{O}}^*,\tilde{\boldsymbol{V}}^*)$ will be considered in turn. Firstly,
\begin{equation}
    \ln\left(\prod_{A \notin Q(S),B \notin S} (\tilde{O}^*_A\tilde{V}^*_B)^{G_{A,B}}\right) = \ln\left(\prod_{A \notin Q(S),B \notin S} (O^*_AV^*_B)^{G_{A,B}}\right) 
\end{equation}
so this term is unchanged and
\begin{align}
    \ln\left(\prod_{A \in Q(S),B \in S} (\tilde{O}^*_A\tilde{V}^*_B)^{G_{A,B}}\right) &= \ln\left(\prod_{A \in Q(S),B \in S} (\frac{\epsilon}{\epsilon}O^*_AV^*_B)^{G_{A,B}}\right)\\
    &= \ln\left(\prod_{A \in Q(S),B \in S} (O^*_AV^*_B)^{G_{A,B}}\right)
\end{align}
so this is also unchanged. Finally, note that by Eq (\ref{eq:sumsimp}),
\begin{align}
   - \sum_{A,B}P_{A,B}  (\tilde{O}^*_A\tilde{V}^*_B) &= -\left(\sum_{A\in Q(S),B\in S} + \sum_{A\in Q(S),B\notin S} + \sum_{A\notin Q(S),B\notin S} \right)  (P_{A,B}\tilde{O}^*_A\tilde{V}^*_B) \\
    &= -\left(\sum_{A\in Q(S),B\in S} + \epsilon \sum_{A\in Q(S),B\notin S} + \sum_{A\notin Q(S),B\notin S} \right)  (P_{A,B}O^*_AV^*_B)
\end{align}
which is decreasing in $\epsilon$ provided that 
\begin{equation}
    \sum_{A\in Q(S),B\notin S}(P_{A,B}O^*_AV^*_B) \neq 0.
\end{equation}
Suppose for a contradiction that
\begin{equation}
    \sum_{A\in Q(S),B\notin S}(P_{A,B}O^*_AV^*_B) = 0.
\end{equation}
Then, as each term in the above sum is non-negative, this means that
\begin{equation}
    \forall A\in Q(S) \text{, } B \notin S \quad P_{A,B}O^*_AV^*_B = 0 .
\end{equation}
As seen previously, $O^*_A = 0$ only if $f_A = 0$, while $V^*B = 0$ only if $c_B = 0$  Thus, the above condition is equivalent to
\begin{equation}
    \forall A\in Q(S) \text{, } B \notin S \quad P_{A,B} = 0 \text{ or } f_A = 0 \text{ or } c_B = 0
\end{equation}
and so
\begin{equation}
    \forall A\in Q(S)\cap Q(T/S) \text{, }\quad  f_A = 0 \text{ or } c_B = 0.
\end{equation}
Thus,
\begin{equation}
    \forall A\in Q(S)\cap Q(T/S) \text{, }\quad  G_{A,B} = 0
\end{equation}
so
\begin{equation}
    R[Q(S)\cap Q(T/S)] = \emptyset,
\end{equation}
which is a contradiction. Thus, taking $\epsilon$ from 1 to 0 (and hence $\tilde{V}^*_B \to \infty$ for $B \in S \neq \emptyset$) increases the value of $\ell$ along a path joining the supposed maximum with $\infty$. Thus, it was not a local maximum as required.
\section*{Solution uniqueness}
This section provides the proof of Theorem 2 - the conditions on the uniqueness of a solution for $\mu_{A,B}$.
\subsection*{Statement of Theorem 2}
\begin{theorem} Define
\begin{equation}
         F := \left\{A\in T : f_A > 0 \right\} \quad \text{and} \quad C :=  \left\{A\in T : c_B> 0 \right\}.
\end{equation}
Suppose that $F$ (and hence $C$) is non-empty. Then, the values of $\mu_{A,B} = O_AV_B$ are the same at each local maximum if and only if a finite maximum exists and for each non-empty set $S$,
\begin{equation}
\label{eq:Uniquecond}
  S \subset F \Rightarrow S \subset Q\left[Q(S)\cap C\right]\cap F
\end{equation}
and for any $B \in T$
\begin{equation}
\label{eq:Uniquecondtwo}
  B \notin F \Rightarrow Q(B) \cap C \neq \emptyset
\end{equation}
and 
\begin{equation}
\label{eq:Uniquecondthree}
  B \notin C \Rightarrow Q(B) \cap F \neq \emptyset.
\end{equation}
\end{theorem}
\subsection*{Two solutions}
Suppose that there exist two finite local maxima ($\textbf{O}$, $\textbf{V}$) and ($\tilde{\textbf{O}}$, $\tilde{\textbf{V}}$) and that the conditions of Theorem 2 hold. Suppose that $B \in C$. Hence, as in the proof of Theorem 1, $\ell$ is non-increasing in $V_B$. In fact, $\ell$ is strictly decreasing in $V_B$ unless
\begin{equation}
    \forall A \in T \quad P_{A,B}O_A = 0
\end{equation}
which (as $O_A$ = 0 only if $f_A = 0$ at a maximum) implies
\begin{equation}
    \forall A \in T \quad P_{A,B}= 0 \text{ or } f_A = 0 \Rightarrow Q(B) \cap F = \emptyset,
\end{equation}
which is a contradiction to condition (\ref{eq:Uniquecondthree}) as $B \notin C$. Thus, $\ell$ is strictly decreasing in $V_B$ for all feasible parameter values and so it must be the case that
\begin{equation}
   B \notin C \Leftrightarrow  V_B = \tilde{V}_B = 0.
\end{equation}
Similarly, using condition (\ref{eq:Uniquecondtwo})
\begin{equation}
   A \notin F \Leftrightarrow O_A = \tilde{O}_A = 0.
\end{equation}
Thus, it remains to show uniqueness for $\mu_{A,B}$ such that $A \in F$ and $B \in C$ (as all other $\mu_{A,B}$ are zero). Note that there exist unique vectors $\boldsymbol{\rho}$ and $\boldsymbol{\kappa}$ of positive scales such that
\begin{equation}
    O_A = \rho_A\tilde{O}_A \quad \forall A \in F \quad \text{and}\quad V_B = \frac{\tilde{V}_B}{\kappa_B} \quad \forall B \in C.
\end{equation}
\subsection*{An equation system for the scales}
Now, for $A \in F$
\begin{equation}
\label{eq:scaleeq}
    - \sum_{B\in T} P_{A,B}\tilde{V}_B + \frac{f_A}{\tilde{O}_A} = 0\Rightarrow  - \sum_{B\in T} P_{A,B}\kappa_B V_B + \frac{f_A\rho_A}{O_A} = 0\Rightarrow \rho_A =  \sum_{B \in C}\frac{ P_{A,B}V_BO_A}{f_A}\kappa_B
\end{equation}
as $B \notin C$ means that $V_B = 0$. Thus, there is a linear system for $\boldsymbol{\kappa}$ and $\boldsymbol{\rho}$, given by
\begin{equation}
\label{eq:scale1}
    \boldsymbol{\rho} = \textbf{M} \boldsymbol{\kappa}
\end{equation}
where
\begin{equation}
    M_{A,B} = \frac{P_{A,B}V_BO_A}{f_A} \quad \forall A\in F \quad \text{and} \quad \forall B\in C.
\end{equation}
Similarly,
\begin{equation}
    - \sum_{A\in T} P_{A,B}\tilde{O}_A + \frac{c_B}{\tilde{V}_B} = 0 \Rightarrow \frac{1}{\kappa_B} =  \sum_{A\in F} \frac{P_{A,B}V_BO_A}{c_B\rho_A}.
\end{equation}
This is a linear system for $\boldsymbol{\rho}^{-1}$ and $\boldsymbol{\kappa}^{-1}$, where for example
\begin{equation}
    \boldsymbol{\rho}^{-1}_A := \frac{1}{\rho_A},
\end{equation}
given by
\begin{equation}
\label{eq:scale2}
    \boldsymbol{\kappa}^{-1}= \hat{\textbf{M}} \boldsymbol{\rho}^{-1}
\end{equation}
where
\begin{equation}
    \hat{M}_{A,B}  = \frac{P_{B,A}V_AO_B}{c_A} \quad \forall A\in C \quad \text{and} \quad \forall B\in F.
\end{equation}
Thus, the equations have been reduced to a closed system for $\boldsymbol{\rho}$ and $\boldsymbol{\kappa}$.
\subsection*{An important property of $\textbf{M}$ and $\hat{\textbf{M}}$}
Note that for any $A \in F$
\begin{equation}
    \sum_{B\in C}M_{A,B} = \sum_{B \in C} \frac{P_{A,B}V_BO_A}{f_A} = \sum_{B \in T}  \frac{P_{A,B}V_BO_A}{f_A} = \frac{f_A}{f_A} = 1,
\end{equation}
while similarly, for any $A\in C$
\begin{equation}
    \sum_{B \in F}\hat{M}_{A,B} =  \sum_{B \in F} \frac{P_{B,A}V_AO_B}{c_A} = 1.
\end{equation}
Noting that $\boldsymbol{\rho}$ and $\boldsymbol{\kappa}$ are positive, this means that Eq (\ref{eq:scale1}) gives, for any $A \in F$
\begin{equation}
    \rho_A \in \left[\min(\boldsymbol{\kappa})\left(\sum_{B\in C}M_{A,B}\right),\max(\boldsymbol{\kappa})\left(\sum_{B\in C}M_{A,B}\right)\right]  = \left[\min(\boldsymbol{\kappa}),\max(\boldsymbol{\kappa})\right]
\end{equation}
so
\begin{equation}
    \min(\boldsymbol{\rho}) \geq \min(\boldsymbol{\kappa}).
\end{equation}
Similarly, (\ref{eq:scale2}) gives that for any $B \in C$
\begin{equation}
    \kappa_B^{-1} \in \left[\min(\boldsymbol{\rho}^{-1}),\max(\boldsymbol{\rho}^{-1})\right].
\end{equation}
so
\begin{equation}
    \min(\boldsymbol{\kappa}) \geq \min(\boldsymbol{\rho}).
\end{equation}
Thus,
\begin{equation}
    \min(\boldsymbol{\kappa}) = \min(\boldsymbol{\rho}) := m.
\end{equation}
\subsection*{The sufficiency of the conditions of Theorem 2}
From this point, one can show that all elements of $\boldsymbol{\kappa}$ and $\boldsymbol{\rho}$ are equal to $m$. Suppose that $\rho_A = m $ for $A \in F$ and that there exists a $B^*$ such that $\kappa_{B^*} \neq m$ so necessarily $\kappa_{B^*} > m$. Then,
\begin{equation}
    m = \rho_A = \sum_{B\in C}M_{A,B}\kappa_B =\sum_{B \in C/\{B^*\}}M_{A,B}\kappa_B + M_{A,B^*}\kappa_{B^*} \leq (1-M_{A,B^*}) m + M_{A,B^*}\kappa_{B^*}.
\end{equation}
Thus,
\begin{equation}
    M_{A,B^*}m \leq  M_{A,B^*}\kappa_{B^*}
\end{equation}
which (given $\kappa_{B^*} > m$) can only hold if $M_{A,B^*} = 0$. Noting that for $B^* \in C$ and $A \in F$, $O_A,V_B$ and $f_A$ are all positive, this means
\begin{equation}
     M_{A,B^*} = 0 \Rightarrow P_{A,B^*} = 0.
\end{equation}
Thus, for any $A \in F$
\begin{equation}
    \rho_A = m \Rightarrow \kappa_B = m \quad \forall B \in Q(A)\cap C.
\end{equation}
Similarly, one can also show that for any $B \in C$
\begin{equation}
    \kappa_B = m \Rightarrow \rho_A = m \quad \forall A \in Q(B)\cap F.
\end{equation}
Combining these conditions shows that
\begin{equation}
\label{eq:uniquecond2}
    \rho_A = m \Rightarrow \rho_{\tilde{A}} = m\quad \forall \tilde{A} \in Q\left[Q(A)\cap C\right]\cap F.
\end{equation}
Noting that, by the condition (\ref{eq:Uniquecond}), 
\begin{equation}
    A \subset Q\left[Q(A)\cap C\right]\cap F
\end{equation}
one can hence prove by induction that $\rho_A = m$ for all $A \in F$. This follows by defining
\begin{equation}
    S_1 = A \quad \text{and} \quad S_{n+1} = Q\left[Q(S_n)\cap C\right]\cap F,
\end{equation}
so that for any $n\geq 1$, using conditions (\ref{eq:Uniquecond}) and (\ref{eq:uniquecond2}),
\begin{equation}
    |S_n| \geq \max(n,|F|) \quad \text{and} \quad \rho_A = m \quad \forall A \in S_n.
\end{equation}
Thus, there is an $N$ such that $S_N = F$ which gives the required result. Moreover, one can note that, as each row of $\hat{\textbf{M}}$ sums to 1,
\begin{equation}
    \rho_A = m \quad \forall A \in F \Rightarrow \boldsymbol{\kappa}^{-1}= \hat{\textbf{M}} \boldsymbol{\rho}^{-1} = m^{-1} \textbf{1}
\end{equation}
where $\textbf{1}$ is a vector of 1s. Thus,
\begin{equation}
    \kappa_B = m \quad \forall B \in C.
\end{equation}
Hence, for each $A \in F$ and $B \in C$, 
\begin{equation}
    \tilde{O}_A\tilde{V}_B = O_AV_B \frac{m}{m} = O_AV_B
\end{equation}
so the values of $\mu_{A,B}$ are all uniquely defined as required.
\subsection*{The necessity of the conditions of Theorem 2}
Suppose now that (\ref{eq:Uniquecond}) does not hold, so that there exists a non-empty $S \subset F$ such that
\begin{equation}
\label{eq:assumptionsuff}
    Q\left[Q(S)\cap C\right]\cap F  \subseteq S.
\end{equation}
Suppose for a contradiction that there is a unique solution (\boldsymbol{O},\boldsymbol{V}). Then, define a new solution by
\begin{equation}
    \tilde{O}_A := \left\{ \begin{matrix}
    2 O_A & \text{if $A \in S$} \\
    O_A & \text{otherwise} \\
    \end{matrix}
    \right.
\end{equation}
and
\begin{equation}
    \tilde{V}_B := \left\{ \begin{matrix}
    0.5 V_B & \text{if $B \in Q(S)\cap C$} \\
    V_B & \text{otherwise} \\
    \end{matrix}
    \right.
\end{equation}
Note that this changes one of the values of $\mu_{A,B}$ as if
\begin{equation}
    Q(S)\cap C = \emptyset
\end{equation}
then (as $S \neq \emptyset$) one can find $A \in S$ and $B \in  C/Q(S)$ (as $C$ is non-empty by assumption) which gives
\begin{equation}
    \tilde{\mu}_{A,B} = 2 \mu_{A,B} \neq 0,
\end{equation}
where the non-zero value follows from the fact that $A \in F$ and $B \in C$. Moreover, if
\begin{equation}
     Q(S)\cap C \neq \emptyset
\end{equation}
then one can find $B \in Q(S)\cap C$ and $A \in F/S$ (as $S \subset F$) such that
\begin{equation}
     \tilde{\mu}_{A,B} = 0.5 \mu_{A,B} \neq 0.
\end{equation}
However, this transformation does not change the value of $\ell$ as follows. Note that $\ell$ depends on $\mu_{A,B}$ if and only if $P_{A,B} \neq 0$. Thus, it is simply necessary to show that
\begin{equation}
    \forall A,B \in T \quad  P_{A,B} \neq 0 \Rightarrow O_AV_B = \tilde{O}_A \tilde{V}_B.
\end{equation}
Firstly, note that
\begin{equation}
    A \in S\text{,} \quad B \in Q(S) \cap C \Rightarrow \tilde{O}_A \tilde{V}_B = (2 O_A)(0.5 V_B ) = O_AV_B
\end{equation}
and
\begin{equation}
    A \notin S\text{,}  \quad B \notin Q(S) \cap C \Rightarrow \tilde{O}_A \tilde{V}_B = O_AV_B.
\end{equation}
Moreover, suppose
\begin{equation}
    A \in S, \quad B \notin Q(S) \cap C \quad \text{and} \quad P_{A,B} >0.
\end{equation}
As $P_{A,B} > 0$, it is necessary that $B\in Q(S)$ and hence, it follows that
\begin{equation}
    B \notin C.
\end{equation}
Suppose that $V_B \neq 0$. Then, $\ell$ is strictly decreasing in $V_B$ unless
\begin{equation}
    P_{A,B}O_A = 0 \quad \forall A \in T.
\end{equation}
This must hold as otherwise, the solution $(\boldsymbol{O},\boldsymbol{V})$ is not a local maximum of $\ell$. In this case, one can freely change the value of $V_B$ without changing the value of $\ell$. This changes one of the values of $\mu_{A,B}$ unless
\begin{equation}
    O_A = 0 \quad \forall A \in T.
\end{equation}
If this holds, then $F = \emptyset$ which is a contradiction, as $S \subset F$. Thus, $V_B = 0$ and hence
\begin{equation}
    0 = \tilde{O}_A \tilde{V}_B = O_AV_B
\end{equation}
as required. Finally, suppose that
\begin{equation}
    A \notin S, \quad B \in Q(S) \cap C \quad \text{and} \quad P_{A,B} >0.
\end{equation}
As $P_{A,B} > 0$, it follows that $A \in Q\left[Q(S)\cap C\right]$. Hence, as $A \notin S$, by assumption (\ref{eq:assumptionsuff}),
\begin{equation}
    A \notin F.
\end{equation}
Suppose $O_A > 0$. Then, $\ell$ is strictly decreasing unless 
\begin{equation}
    P_{A,B}V_B = 0 \quad \forall B \in T.
\end{equation}
Again, this must hold to ensure that $(\boldsymbol{O},\boldsymbol{V})$ is a local maximum and again, if this holds, one can change the value of $O_A$ without changing the value of $\ell$. This changes one of the values of $\mu_{A,B}$ (and hence means the solution is non-unique) unless
\begin{equation}
    V_B = 0 \quad \forall B \in T.
\end{equation}
If this is true, then $C = \emptyset$ and so $G_{A,B} = 0$ for any $A$ and $B$. Thus, $F = \emptyset$ which is again a contradiction.
\\
Thus, $O_A = 0$, meaning that 
\begin{equation}
    \tilde{O}_A \tilde{V}_B = O_AV_B
\end{equation}
as required. Thus, the value of $\ell$ is unchanged and so there is not a unique maximum, giving the required contradiction.
\\
Now, suppose that condition (\ref{eq:Uniquecondtwo}) does not hold so there is some $A$ such that
\begin{equation}
    A \notin F \quad \text{and} \quad Q(A)\cap C = \emptyset.
\end{equation}
Suppose there is a unique local maximum $(\boldsymbol{O},\boldsymbol{V})$. Note that $\ell$ is non-increasing in $O_A$ and in $V_B$ for any $B \in Q(A) \subseteq T/C$. Thus, in particular, setting the values of $V_B$ to zero for $B \in Q(A)$ will not decrease $\ell$ and so, by uniqueness, one must have
\begin{equation}
    V_B = 0 \quad \forall B \in Q(A).
\end{equation}
However, then, $\ell$ is independent of the value of $O_A$ and so it can be changed to any real number. This changes one of the $\mu_{A,B}$ unless
\begin{equation}
    V_B = 0 \quad \forall B \in T.
\end{equation}
If this is true, then, as before, $C = F = \emptyset$ which contradicts the assumption made about these sets. Thus, there must be a non-zero value of $V_B$ and hence, the solution is non-unique for the $\mu_{A,B}$ as required.
\\
An identical argument holds for the case when condition (\ref{eq:Uniquecondthree}) does not hold (indeed, one can simply consider taking the transpose of $G$) and hence the proof is complete.
\subsection*{A note on the case $F = C = \emptyset$}
Note that if both $F$ and $C$ are empty, then 
\begin{equation}
    \ell(\boldsymbol{O},\boldsymbol{V}) = -\sum_{A,B} \mu_{A,B}P_{A,B}
\end{equation}
and so is maximised when
\begin{equation}
    \mu_{A,B}P_{A,B} = 0 \quad \forall A,B.
\end{equation}
Thus, if each $P_{A,B} > 0$ for $A \neq B$ then there is unique maximum at $\mu_{A,B} = 0$ for each $A \neq B$. Otherwise, if $P_{A,B} = 0$ for some $A \neq B$ then note that the solution
\begin{equation}
    O_A = x \quad O_C =0 \quad \forall C \neq A
\end{equation}
and 
\begin{equation}
    V_B = y \quad V_C = 0 \quad \forall C \neq B
\end{equation}
gives a maximum for any values of $x$ and $y$, so there is not a unique solution.

\end{document}
