# Supplementary material for: Analysis of a double Poisson model for predicting football results in Euro 2020
Source: PLoS One. 2022 May 19;17(5):e0268511. doi: 10.1371/journal.pone.0268511 (PMC9119507; doi:10.1371/journal.pone.0268511)
Supplement: S3 File — This presents the algorithms for checking existence and uniqueness and proves that they give the correct results. (ZIP) [file pone.0268511.s003.zip › S3_File.tex]

\documentclass[10pt,letterpaper]{article}
\usepackage[top=0.85in,left=2.75in,footskip=0.75in]{geometry}

% amsmath and amssymb packages, useful for mathematical formulas and symbols
\usepackage{amsmath,amssymb}

% Use adjustwidth environment to exceed column width (see example table in text)
\usepackage{changepage}

% Use Unicode characters when possible
\usepackage[utf8x]{inputenc}

% textcomp package and marvosym package for additional characters
\usepackage{textcomp,marvosym}

% cite package, to clean up citations in the main text. Do not remove.
\usepackage{cite}

% Use nameref to cite supporting information files (see Supporting Information section for more info)
\usepackage{nameref,hyperref}

% line numbers
\usepackage[right]{lineno}

% ligatures disabled
\usepackage{microtype}
\DisableLigatures[f]{encoding = *, family = * }

% color can be used to apply background shading to table cells only
\usepackage[table]{xcolor}

% array package and thick rules for tables
\usepackage{array}

% create "+" rule type for thick vertical lines
\newcolumntype{+}{!{\vrule width 2pt}}

% create \thickcline for thick horizontal lines of variable length
\newlength\savedwidth
\newcommand\thickcline[1]{%
  \noalign{\global\savedwidth\arrayrulewidth\global\arrayrulewidth 2pt}%
  \cline{#1}%
  \noalign{\vskip\arrayrulewidth}%
  \noalign{\global\arrayrulewidth\savedwidth}%
}

% \thickhline command for thick horizontal lines that span the table
\newcommand\thickhline{\noalign{\global\savedwidth\arrayrulewidth\global\arrayrulewidth 2pt}%
\hline
\noalign{\global\arrayrulewidth\savedwidth}}


% Remove comment for double spacing
%\usepackage{setspace} 
%\doublespacing

% Text layout
\raggedright
\setlength{\parindent}{0.5cm}
\textwidth 5.25in 
\textheight 8.75in

% Bold the 'Figure #' in the caption and separate it from the title/caption with a period
% Captions will be left justified
\usepackage[aboveskip=1pt,labelfont=bf,labelsep=period,justification=raggedright,singlelinecheck=off]{caption}
\renewcommand{\figurename}{Fig}

% Use the PLoS provided BiBTeX style
\bibliographystyle{plos2015}

% Remove brackets from numbering in List of References
\makeatletter
\renewcommand{\@biblabel}[1]{\quad#1.}
\makeatother


% Header and Footer with logo
\usepackage{lastpage,fancyhdr,graphicx}
\usepackage{epstopdf}
%\pagestyle{myheadings}
\pagestyle{fancy}
\fancyhf{}
%\setlength{\headheight}{27.023pt}
%\lhead{\includegraphics[width=2.0in]{PLOS-submission.eps}}
\rfoot{\thepage/\pageref{LastPage}}
\renewcommand{\headrulewidth}{0pt}
\renewcommand{\footrule}{\hrule height 2pt \vspace{2mm}}
\fancyheadoffset[L]{2.25in}
\fancyfootoffset[L]{2.25in}
\lfoot{\today}

%% Include all macros below

\newcommand{\lorem}{{\bf LOREM}}
\newcommand{\ipsum}{{\bf IPSUM}}
\newtheorem{theorem}{Proposition}
\newtheorem{algorithm}{Algorithm}
\usepackage{float}

%% END MACROS SECTION


\begin{document}
\begin{flushleft}
{\Large
\textbf\newline{S3 - Efficient checking of existence and uniqueness of solutions} % Please use "sentence case" for title and headings (capitalize only the first word in a title (or heading), the first word in a subtitle (or subheading), and any proper nouns).
}
\end{flushleft}
\linenumbers
The conditions given in Theorem 1 and Theorem 2 for the existence and uniqueness of solution are, as written, computationally expensive to check (for the set of 55 European football teams, there are of course $2^{55}$ possible subsets!). However, it is possible to check these conditions much more quickly, as shown below
\subsection*{Checking for existence}
Note that
\begin{equation}
    R[Q(A\cup B)] = R[Q(A)\cup Q(B)] = R[Q(A)] \cup R[Q(B)]
\end{equation}
so that
\begin{equation}
\label{eq:ExistRecur}
    R[Q(S)] = S \Rightarrow A \cup R[Q(A)] \subseteq S \quad \forall A \subseteq S.
\end{equation}
Thus, one can check the condition using the following algorithm which attempts to construct a set $S$
\begin{algorithm}
One can check for existence as follows:
\bigskip
\\
\noindent
\textbf{1)} Initialise with a set of possible teams, $K = T$.
\\
\noindent
\textbf{2)} If $K = \emptyset$, the algorithm terminates and the existence condition holds. Otherwise, find $A \in K$, define $S := \{A\}$ and calculate $R[Q(S)]$.
\\
\noindent
\textbf{3)} If $S = T$, then set $K :=  K /\{A\}$ and return to 2.
\\
\noindent
\textbf{4)} If $R[Q(S)] \subset S$, then set $K :=  K /\{A\}$ and return to 2.
\\
\noindent
\textbf{5)} If $S = R[Q(S)]$, then calculate $R[Q(S)\cap Q(T/S)]$. If this is empty then set $K := K /\{A\}$ and return to 2. Otherwise, terminate the algorithm as the existence condition does not hold.
\\
\noindent
\textbf{6)} Set $S := S \cup R[Q(S)]$, recalculate $R[Q(S)]$ and return to 3.
\end{algorithm}
\begin{theorem}
Algorithm 1 returns the correct answer
\end{theorem}
\textbf{Proof:} Firstly, it is clear that Algorithm 1 only returns non-existence if it constructs a set that proves non-existence. Thus, it suffices to show that the algorithm always returns non-existence if no solution exists. Hence, suppose that there is a set $S$ that contradicts the existence condition. Then, as
\begin{equation}
     R[Q(S)\cup Q(T/S)] \neq \emptyset,
\end{equation}
there exists an $B \in T$ such that
\begin{equation}
    B \in Q(S) \cup Q(T/S)
\end{equation}
and $R(B) \neq \emptyset$. Furthermore,
\begin{equation}
    B \in Q(S) \Rightarrow \quad \exists A \in S \quad \text{s.t.} \quad B \in Q(A).
\end{equation}
Now, Algorithm 1 recursively calculates
\begin{equation}
    S_1 = \{A\} \quad \text{and} \quad S_{n+1} = S_n \cup R[Q(S_{n})].
\end{equation}
By Eq (\ref{eq:ExistRecur}), each $S_n$ satisfies $S_n \subseteq S$. As $S_n \subseteq S_{n+1}$ and $S$ is finite, there exists an $N$ such that
\begin{equation}
    S_N = S_{N+1} = S_N \cup R[Q(S_{N})].
\end{equation}
Thus, in particular
\begin{equation}
   R[Q(S_{N})] \subseteq S_N .
\end{equation}
Suppose that
\begin{equation}
    K \in S_N / R[Q(S_N)].
\end{equation}
Then, Team $K$ must have conceded zero goals as this condition means 
\begin{equation}
    G_{L,K} = 0 \quad \forall L \in Q(S_N),
\end{equation}
while $G_{L,K} = 0$ always holds for $L \notin Q(K)\subseteq Q(S_N)$. Hence, $K \notin R[Q(S)]$, which is a contradiction as then $S \neq R[Q(S)]$. Thus, it must be the case that
\begin{equation}
   R[Q(S_{N})] = S_N .
\end{equation}
This set will have been found by the algorithm when it used $A$ in step 2. Thus, the algorithm returns non-existence unless
\begin{equation}
   R[Q(S_N)\cup Q(T/S_N)] = \emptyset.
\end{equation}
However, note that $B \in Q(A) \subseteq Q(S_N)$ and $B \in Q(T/S) \subseteq Q(T/S_N)$ so that
\begin{equation}
   \emptyset \neq  R(B) \subseteq R[Q(S_N)\cup Q(T/S_N)] 
\end{equation}
and so
\begin{equation}
    R[Q(S_N)\cup Q(T/S_N)] \neq \emptyset
\end{equation}
which means the algorithm returns the correct answer as required.
\subsection*{Checking for uniqueness}
A similar algorithm can be used to check for the uniqueness of a solution.
\begin{algorithm}
One can check for uniqueness as follows:
\bigskip
\\
\noindent
\textbf{1)} Calculate the sets $C$, $F$. If $F$ is empty, then terminate the algorithm with uniqueness undetermined.
\\
\noindent
\textbf{2)} For each $A \in T/C$, check whether
\begin{equation}
    Q(A) \cap F = \emptyset.
\end{equation}
If this holds for some $A \in T/C$ then terminate as the uniqueness condition does not hold.
\\
\noindent
\textbf{3)} For each $A \in T/F$, check whether
\begin{equation}
    Q(A) \cap C = \emptyset.
\end{equation}
If this holds for some $A \in T/F$ then terminate as the uniqueness condition does not hold.
\\
\noindent
\textbf{4)} Define K = F.
\\
\noindent
\textbf{5)} Choose any $A \in K$ and define $S := \{A\}$.
\\
\noindent
\textbf{6)} Calculate $S' := S \cup \left(Q[Q(S)\cap C]\cap F\right)$.
\\
\noindent
\textbf{7)} If $S' = F$ then define $K = K/\{A\}$ and return to 4. Otherwise, if $S= S'$, then the algorithm terminates as the uniqueness condition does not hold. Otherwise, redefine $S = S'$ and return to 5. 
\end{algorithm}


\begin{theorem}
This algorithm returns the correct answer if $F$ is non-empty.
\end{theorem}
\textbf{Proof:} Recall the conditions in Theorem 2 were that $F$ was non-empty and
\begin{equation}
\label{eq:Uniquecond}
  S \subset F \Rightarrow S \subset Q\left[Q(S)\cap C\right]\cap F
\end{equation}
and for any $B \in T$
\begin{equation}
\label{eq:Uniquecondtwo}
  B \notin F \Rightarrow Q(B) \cap C \neq \emptyset
\end{equation}
and 
\begin{equation}
\label{eq:Uniquecondthree}
  B \notin C \Rightarrow Q(B) \cap F \neq. \emptyset
\end{equation}
The conditions (\ref{eq:Uniquecondtwo}) and (\ref{eq:Uniquecondthree}) are checked directly by the algorithm.
\\
Now, suppose there is a non-empty set $S$ such that $S \subseteq Q[Q(S)\cap C]\cap F$. Then find $A \in S$, and define
\begin{equation}
    S_1 = \{A\} \quad \text{and} \quad S_{n+1} = S_n \cup\left(Q[Q(S_n)\cap C]\cap F \right)
\end{equation}
so that as each $S_n\subseteq S_{n+1}\subseteq S$, eventually
\begin{equation}
    S_{N} = S_{N+1} = S_N \cup (Q[Q(S_N)\cap C]\cap F),
\end{equation}
which means that
\begin{equation}
    Q[Q(S_N)\cap C]\cap F \subseteq S_{N} .
\end{equation}
Moreover, note that $S_N \subseteq S \subset F$, so the algorithm will terminate with non-existence in this case.
\\
\\
\noindent
Now, suppose that the algorithm terminates with non-existence. Then, there exists some non-empty $S \subset F$ such that
\begin{equation}
   S \cup \left(Q[Q(S)\cap C]\cap F\right)  = S 
\end{equation}
which means
\begin{equation}
    Q[Q(S)\cap C]\cap F \subseteq S
\end{equation}
and so the uniqueness condition does not hold. Thus, the algorithm returns the correct answer.
\end{document}
